# Supplementary material for: Data on Utility in Cost–Utility Analyses of Genetic Screen-and-Treat Strategies for Breast and Ovarian Cancer
Source: Cancers (Basel). 2021 Sep 29;13(19):4879. doi: 10.3390/cancers13194879 (PMC8508224; doi:10.3390/cancers13194879)
Supplement: Supplementary file 1 [file cancers-13-04879-s001.zip]

Archive with 1 entries (1 files):
- cancers-1318340-supplementary-Table S1.pdf
